# Supplementary material for: What Is the Best Lens? Comparing the Resolution Power of Genome-Derived Markers and Standard Barcodes
Source: Microorganisms. 2021 Feb 2;9(2):299. doi: 10.3390/microorganisms9020299 (PMC7912933; doi:10.3390/microorganisms9020299)
Supplement: Supplementary file 1 [file microorganisms-09-00299-s001.zip › Table S1.xlsx]

## Sheet: Table S1
	S. bayanus	S. cerevisiae	S. kudriavzevii
ITS	AY046152	AY046146	AY046150
	MK267707.1	MK034960.1	NR_111355.1
	KY104946.1	MN944498.1	EU145767.1
	KY104947.1	MG015999.1	KY883309.1
	KY104983.1	KY630581.1	KY883311.1
	KY104948.1	LC413775.1	KT207163.1
LSU	U94931	U44806	AF398480
	MT821090.1	MT322857.1	KY451743.1
	NG_055690.1	MN648827.1	EU145751.1
	KY109214.1	MN462943.1	EU145753.1
	KY109212.1	MN058039.1	KY451746.1
	KY109209.1	MN038413.1	KY109434.1
		MT830867.1
	S. paradoxus	S. pastorianus	S. uvarum
ITS	AY046148	AY046151	AY130306
	KY105216.1	KY105223.1	MH459409.1
	KT207224.1	KY105227.1	KJ507662.1
	KY105214.1	KJ486590.1	EU145770.1
	MF664394.1	KY105226.1	KY105237.1
	KM384505.1	KY105221.1	KJ706510.1
LSU	U68555	AY048172	AY130339
	KY109451.1	KY109459.1	KY109470.1
	KY109450.1	KP979630.1	KY109463.1
	EU145758.1	NG_055691.1	LT009474.1
	KY109446.1	KY109230.1	LT009472.1
	EU669466.1	KY109218.1	EU145760.1
	C. albicans	C. auris	C. glabrata	C. metapsilosis
ITS	AB032172	NR_154998.1	NR_130691.1	FJ872019
	MT136517.1	MK294592.1	MK723993.1	MT444954.1
	HQ876043.1	MK294582.1	MF187275.1	JQ585714.1
	MK805512.1	MK308763.1	KX450867.1	KM014585.1
	LC388876.1	MK123931.2	KP675349.1	EU484055.1
	AB436996.1	MW078481.1	KX450839.1	LC389044.1
LSU	U45776	AB375773	U44808	AY497667
	MH721026.1	MK294566.1	MN121177.1	KY106575.1
	MF767725.1	MK308749.1	LC487600.1	KY106576.1
	MK026361.1	KY697748.1	MK397400.1
	KY793800.1	KY697703.1	KM055440.1
	C. orthopsilosis	C. parapsilosis	C. tropicalis
ITS	NR_130661.1	NR_130673.1	NR_111250.1
	MN699483.1	MK859898.1	MK752673.1
	KM982962.1	KY102301.1	KX664497.1
	LC389303.1	KY102315	KY963098.1
	KU865179.1	KY102316	MK685080.1
	KP131749.1	MT731466.1	KY911538.1
LSU	FJ746056	U45754	U45749
	MT001254.1	MT151618.1	MN421010.1
	MH782230.1	MH612977.1	MN380263.1
	KY348766.1	KY106671.1	LC498139.1
	KY106634.1	MH613037.1	MN174069.1
